# Supplementary material for: Long Term Effectiveness of ESWT in Plantar Fasciitis in Amateur Runners
Source: J Clin Med. 2022 Nov 24;11(23):6926. doi: 10.3390/jcm11236926 (PMC9737564; doi:10.3390/jcm11236926)
Supplement: Supplementary file 1 [file jcm-11-06926-s001.zip]

Archive with 1 entries (1 files):
- jcm-2061225-supplementary.pdf
